# Supplementary material for: ﻿Review of the wolf-spider genus Draposa Kronestedt, 2010 from China (Araneae, Lycosidae)
Source: Zookeys. 2025 Aug 8;1248:267–79. doi: 10.3897/zookeys.1248.150292 (PMC12357147; doi:10.3897/zookeys.1248.150292)
Supplement: XML Treatment for Draposa [file zookeys.1248.150292-treatment1.xml]

<!DOCTYPE tp:taxon-treatment
  PUBLIC "-//TaxonX//DTD Taxonomic Treatment Publishing DTD v0 20100105//EN" "tax-treatment-NSO.dtd">
<tp:taxon-treatment xmlns:tp="http://www.plazi.org/taxpub"><tp:treatment-meta><kwd-group><label>Taxon classification</label><kwd>
                <named-content content-type="kingdom">Animalia</named-content>
              </kwd><kwd>
                <named-content content-type="order">Araneae</named-content>
              </kwd><kwd>
                <named-content content-type="family">Lycosidae</named-content>
              </kwd></kwd-group><mixed-citation publication-type="journal"><person-group><name><surname>Zhang</surname><given-names>Zhi-Sheng</given-names></name><name><surname>Liu</surname><given-names>Piao</given-names></name><name><surname>Li</surname><given-names>Shuqiang</given-names></name><name><surname>Wang</surname><given-names>Lu-Yu</given-names></name></person-group><article-title>﻿Review of the wolf-spider genus <italic><tp:taxon-name><tp:taxon-name-part taxon-name-part-type="genus" reg="Draposa">Draposa</tp:taxon-name-part></tp:taxon-name></italic> Kronestedt, 2010 from China (<tp:taxon-name><tp:taxon-name-part taxon-name-part-type="order">Araneae</tp:taxon-name-part></tp:taxon-name>, <tp:taxon-name><tp:taxon-name-part taxon-name-part-type="family">Lycosidae</tp:taxon-name-part></tp:taxon-name>)</article-title><source>Zookeys</source><day>08</day><month>08</month><year>2025</year><volume>1248</volume><fpage>267</fpage><lpage>279</lpage><pub-id pub-id-type="doi">10.3897/zookeys.1248.150292</pub-id></mixed-citation></tp:treatment-meta><tp:nomenclature><label>﻿Genus</label><tp:taxon-name>
              <object-id xmlns:xlink="http://www.w3.org/1999/xlink" content-type="arpha" xlink:type="simple">F5420D6A-ACF4-54F5-8553-3BB92A76B388</object-id>
              <tp:taxon-name-part taxon-name-part-type="genus" reg="Draposa">Draposa</tp:taxon-name-part>
            </tp:taxon-name><tp:taxon-authority>Kronestedt, 2010</tp:taxon-authority><tp:nomenclature-citation-list><tp:nomenclature-citation><tp:taxon-name>
                  <tp:taxon-name-part taxon-name-part-type="genus" reg="Draposa">Draposa</tp:taxon-name-part>
                </tp:taxon-name><comment>Kronestedt, 2010: 33.</comment></tp:nomenclature-citation></tp:nomenclature-citation-list></tp:nomenclature><tp:treatment-sec sec-type="type species" id="SECID0ENIAC"><title>Type species.</title><p><italic><tp:taxon-name><tp:taxon-name-part taxon-name-part-type="genus" reg="Lycosa">Lycosa</tp:taxon-name-part><tp:taxon-name-part taxon-name-part-type="species" reg="nicobarica">nicobarica</tp:taxon-name-part></tp:taxon-name></italic> Thorell, 1891.</p></tp:treatment-sec><tp:treatment-sec sec-type="diagnosis" id="SECID0E5IAC"><title>Diagnosis.</title><p>Males of <italic><tp:taxon-name><tp:taxon-name-part taxon-name-part-type="genus" reg="Draposa">Draposa</tp:taxon-name-part></tp:taxon-name></italic> differ from other <tp:taxon-name><tp:taxon-name-part taxon-name-part-type="family">Pardosinae</tp:taxon-name-part></tp:taxon-name> by the presence of a subpaleal sclerite with two processes (<abbrev xmlns:xlink="http://www.w3.org/1999/xlink" xlink:title="anterior subpaleal process narrow" id="ABBRID0EQJAC" xlink:type="simple">AP</abbrev> and <abbrev xmlns:xlink="http://www.w3.org/1999/xlink" xlink:title="posterior subpaleal process" id="ABBRID0EUJAC" xlink:type="simple">PP</abbrev>, Figs <xref ref-type="fig" rid="F2">2B</xref>, <xref ref-type="fig" rid="F3">3C, E</xref>, <xref ref-type="fig" rid="F5">5B</xref>, <xref ref-type="fig" rid="F6">6F</xref>, <xref ref-type="fig" rid="F7">7C, E</xref>) partly hidden by the palea, as well as by the median apophysis (= tegular apophysis in <xref ref-type="bibr" rid="B5">Kronestedt 2010</xref>) being transverse with wide basal part carrying variously shaped projections and narrow distal part carrying small subapical protrusion before evenly curved tip; females differ by the epigynal cavity being only partly divided by a tongue-shaped septum.</p></tp:treatment-sec><tp:treatment-sec sec-type="description" id="SECID0EQKAC"><title>Description.</title><p>See <xref ref-type="bibr" rid="B5">Kronestedt (2010)</xref>.</p></tp:treatment-sec><tp:treatment-sec sec-type="distribution" id="SECID0E1KAC"><title>Composition and distribution.</title><p>Twelve species are known from the Arabian Peninsula to Indomalayan Region.</p></tp:treatment-sec><tp:treatment-sec><!--Section generated to contain objects referenced in tp:taxon-treatment.--><fig id="F2" position="float" orientation="portrait"><object-id xmlns:xlink="http://www.w3.org/1999/xlink" content-type="doi" xlink:type="simple">10.3897/zookeys.1248.150292.figures2-4</object-id><object-id xmlns:xlink="http://www.w3.org/1999/xlink" content-type="arpha" xlink:type="simple">401ECC1F-3582-5186-A019-ACE779F7DF83</object-id><label>Figure 2.</label><caption><p><italic><tp:taxon-name><tp:taxon-name-part taxon-name-part-type="genus" reg="Draposa">Draposa</tp:taxon-name-part><tp:taxon-name-part taxon-name-part-type="species" reg="aciculifera">aciculifera</tp:taxon-name-part></tp:taxon-name></italic> (Chen, Song &amp; Li, 2001) male (A, B) and female (C, D). A. Left male palp, ventral view; B. Same, retrolateral view; C. Epigyne, ventral view; D. Same, dorsal view. Abbreviations: A = atrium; <abbrev xmlns:xlink="http://www.w3.org/1999/xlink" xlink:title="anterior subpaleal process narrow" id="ABBRID0EVCAE" xlink:type="simple">AP</abbrev> = anterior subpaleal process; C = conductor; <abbrev xmlns:xlink="http://www.w3.org/1999/xlink" xlink:title="copulatory openings" id="ABBRID0EZCAE" xlink:type="simple">CO</abbrev> = copulatory opening; CP = cymbium protruding; E = embolus; <abbrev xmlns:xlink="http://www.w3.org/1999/xlink" xlink:title="Fertilization ducts" id="ABBRID0E4CAE" xlink:type="simple">FD</abbrev> = fertilization duct; <abbrev xmlns:xlink="http://www.w3.org/1999/xlink" xlink:title="Spermathecal heads" id="ABBRID0EBDAE" xlink:type="simple">HS</abbrev> = head of spermathecae; <abbrev xmlns:xlink="http://www.w3.org/1999/xlink" xlink:title="Median apophysis" id="ABBRID0EFDAE" xlink:type="simple">MA</abbrev> = median apophysis; <abbrev xmlns:xlink="http://www.w3.org/1999/xlink" xlink:title="Paleal apophysis" id="ABBRID0EJDAE" xlink:type="simple">PA</abbrev> = paleal apophysis; <abbrev xmlns:xlink="http://www.w3.org/1999/xlink" xlink:title="posterior subpaleal process" id="ABBRID0ENDAE" xlink:type="simple">PP</abbrev> = posterior subpaleal process; SAP = subapical protrusion on median apophysis; <abbrev xmlns:xlink="http://www.w3.org/1999/xlink" xlink:title="Spermathecal stalks" id="ABBRID0ERDAE" xlink:type="simple">SS</abbrev> = stalk of spermathecae.</p></caption><graphic xmlns:xlink="http://www.w3.org/1999/xlink" xlink:href="zookeys-1248-267_article-150292__-g002.jpg" position="float" orientation="portrait" xlink:type="simple" id="oo_1391374.jpg"><uri content-type="original_file" xlink:type="simple">https://binary.pensoft.net/fig/1391374</uri></graphic></fig><fig id="F3" position="float" orientation="portrait"><object-id xmlns:xlink="http://www.w3.org/1999/xlink" content-type="doi" xlink:type="simple">10.3897/zookeys.1248.150292.figures5-7</object-id><object-id xmlns:xlink="http://www.w3.org/1999/xlink" content-type="arpha" xlink:type="simple">1FD73D43-5D92-51E9-BFF5-4D6804809AA3</object-id><label>Figure 3.</label><caption><p><italic><tp:taxon-name><tp:taxon-name-part taxon-name-part-type="genus" reg="Draposa">Draposa</tp:taxon-name-part><tp:taxon-name-part taxon-name-part-type="species" reg="aciculifera">aciculifera</tp:taxon-name-part></tp:taxon-name></italic> (Chen, Song &amp; Li, 2001) male from Kaiyuan City, Yunnan. A. Male habitus, dorsal view; B. Left bulb, ventral view; C. Same, retrolateral view; D. Left male palp, ventral view; E. Same, retrolateral view; F. Median apophysis, ventral view; G. Terminal part in obliquely retrolateral.</p></caption><graphic xmlns:xlink="http://www.w3.org/1999/xlink" xlink:href="zookeys-1248-267_article-150292__-g003.jpg" position="float" orientation="portrait" xlink:type="simple" id="oo_1391375.jpg"><uri content-type="original_file" xlink:type="simple">https://binary.pensoft.net/fig/1391375</uri></graphic></fig><fig id="F5" position="float" orientation="portrait"><object-id xmlns:xlink="http://www.w3.org/1999/xlink" content-type="doi" xlink:type="simple">10.3897/zookeys.1248.150292.figures11-16</object-id><object-id xmlns:xlink="http://www.w3.org/1999/xlink" content-type="arpha" xlink:type="simple">D2708470-C6A6-5479-B644-C112244F5C49</object-id><label>Figure 5.</label><caption><p><italic><tp:taxon-name><tp:taxon-name-part taxon-name-part-type="genus" reg="Draposa">Draposa</tp:taxon-name-part><tp:taxon-name-part taxon-name-part-type="species" reg="zhanjiangensis">zhanjiangensis</tp:taxon-name-part></tp:taxon-name></italic> (Yin, Wang, Peng &amp; Xie, 1995) male allotype (A, B) and female holotype (C, D). A. Left male palp, ventral view; B. Same, retrolateral view; C. Epigyne, ventral view; D. Same, dorsal view. Abbreviations: A = atrium; <abbrev xmlns:xlink="http://www.w3.org/1999/xlink" xlink:title="anterior subpaleal process narrow" id="ABBRID0EVYAE" xlink:type="simple">AP</abbrev> = anterior subpaleal process; C = conductor; <abbrev xmlns:xlink="http://www.w3.org/1999/xlink" xlink:title="copulatory openings" id="ABBRID0EZYAE" xlink:type="simple">CO</abbrev> = copulatory opening; E = embolus; <abbrev xmlns:xlink="http://www.w3.org/1999/xlink" xlink:title="Fertilization ducts" id="ABBRID0E4YAE" xlink:type="simple">FD</abbrev> = fertilization duct; <abbrev xmlns:xlink="http://www.w3.org/1999/xlink" xlink:title="Spermathecal heads" id="ABBRID0EBZAE" xlink:type="simple">HS</abbrev> = head of spermathecae; <abbrev xmlns:xlink="http://www.w3.org/1999/xlink" xlink:title="Median apophysis" id="ABBRID0EFZAE" xlink:type="simple">MA</abbrev> = median apophysis; <abbrev xmlns:xlink="http://www.w3.org/1999/xlink" xlink:title="Paleal apophysis" id="ABBRID0EJZAE" xlink:type="simple">PA</abbrev> = paleal apophysis; <abbrev xmlns:xlink="http://www.w3.org/1999/xlink" xlink:title="posterior subpaleal process" id="ABBRID0ENZAE" xlink:type="simple">PP</abbrev> = posterior subpaleal process; SAP = subapical protrusion on median apophysis; Se = Septum; <abbrev xmlns:xlink="http://www.w3.org/1999/xlink" xlink:title="Spermathecal stalks" id="ABBRID0ERZAE" xlink:type="simple">SS</abbrev> = stalk of spermathecae.</p></caption><graphic xmlns:xlink="http://www.w3.org/1999/xlink" xlink:href="zookeys-1248-267_article-150292__-g005.jpg" position="float" orientation="portrait" xlink:type="simple" id="oo_1391377.jpg"><uri content-type="original_file" xlink:type="simple">https://binary.pensoft.net/fig/1391377</uri></graphic></fig><fig id="F6" position="float" orientation="portrait"><object-id xmlns:xlink="http://www.w3.org/1999/xlink" content-type="doi" xlink:type="simple">10.3897/zookeys.1248.150292.figure6</object-id><object-id xmlns:xlink="http://www.w3.org/1999/xlink" content-type="arpha" xlink:type="simple">0830B635-55E0-5E76-B4D7-9148BA146966</object-id><label>Figure 6.</label><caption><p><italic><tp:taxon-name><tp:taxon-name-part taxon-name-part-type="genus" reg="Draposa">Draposa</tp:taxon-name-part><tp:taxon-name-part taxon-name-part-type="species" reg="zhanjiangensis">zhanjiangensis</tp:taxon-name-part></tp:taxon-name></italic> (Yin, Wang, Peng &amp; Xie, 1995) female holotype (A, C, D) and male allotype (B, E, F). A. Female habitus, dorsal view; B. Male habitus, dorsal view; C. Epigyne, ventral view; D. Vulva, dorsal view. E. Left male palp, ventral view; F. Same, retrolateral view.</p></caption><graphic xmlns:xlink="http://www.w3.org/1999/xlink" xlink:href="zookeys-1248-267_article-150292__-g006.jpg" position="float" orientation="portrait" xlink:type="simple" id="oo_1391378.jpg"><uri content-type="original_file" xlink:type="simple">https://binary.pensoft.net/fig/1391378</uri></graphic></fig><fig id="F7" position="float" orientation="portrait"><object-id xmlns:xlink="http://www.w3.org/1999/xlink" content-type="doi" xlink:type="simple">10.3897/zookeys.1248.150292.figure7</object-id><object-id xmlns:xlink="http://www.w3.org/1999/xlink" content-type="arpha" xlink:type="simple">3ADCDD43-3123-594D-B41D-631CBCCF5236</object-id><label>Figure 7.</label><caption><p><italic><tp:taxon-name><tp:taxon-name-part taxon-name-part-type="genus" reg="Draposa">Draposa</tp:taxon-name-part><tp:taxon-name-part taxon-name-part-type="species" reg="zhanjiangensis">zhanjiangensis</tp:taxon-name-part></tp:taxon-name></italic> (Yin, Wang, Peng &amp; Xie, 1995) male from Pitas, Sabah, Malaysia. A. Male habitus, dorsal view; B. Left bulb, ventral view; C. Same, retrolateral view; D. Left male palp, ventral view; E. Same, retrolateral view; F. Median apophysis, ventral view; G. Terminal part in obliquely retrolateral.</p></caption><graphic xmlns:xlink="http://www.w3.org/1999/xlink" xlink:href="zookeys-1248-267_article-150292__-g007.jpg" position="float" orientation="portrait" xlink:type="simple" id="oo_1391379.jpg"><uri content-type="original_file" xlink:type="simple">https://binary.pensoft.net/fig/1391379</uri></graphic></fig></tp:treatment-sec><ref-list><ref id="B5"><mixed-citation xmlns:xlink="http://www.w3.org/1999/xlink" xlink:type="simple"><person-group><name name-style="western"><surname>Kronestedt</surname><given-names>T</given-names></name></person-group> (<year>2010</year>) <article-title><italic><tp:taxon-name><tp:taxon-name-part taxon-name-part-type="genus">Draposa</tp:taxon-name-part></tp:taxon-name></italic>, a new wolf spider genus from South and Southeast Asia (<tp:taxon-name><tp:taxon-name-part taxon-name-part-type="order">Araneae</tp:taxon-name-part></tp:taxon-name>: <tp:taxon-name><tp:taxon-name-part taxon-name-part-type="family">Lycosidae</tp:taxon-name-part></tp:taxon-name>).</article-title><source>Zootaxa</source><volume>2637</volume>(<issue>1</issue>): <fpage>31</fpage>–<lpage>54</lpage>. <ext-link xlink:href="10.11646/zootaxa.2637.1.2" ext-link-type="doi" xlink:type="simple">https://doi.org/10.11646/zootaxa.2637.1.2</ext-link></mixed-citation></ref></ref-list></tp:taxon-treatment>
