# Supplementary material for: ﻿Review of the wolf-spider genus Draposa Kronestedt, 2010 from China (Araneae, Lycosidae)
Source: Zookeys. 2025 Aug 8;1248:267–79. doi: 10.3897/zookeys.1248.150292 (PMC12357147; doi:10.3897/zookeys.1248.150292)
Supplement: XML Treatment for Draposa aciculifera [file zookeys.1248.150292-treatment2.xml]

<!DOCTYPE tp:taxon-treatment
  PUBLIC "-//TaxonX//DTD Taxonomic Treatment Publishing DTD v0 20100105//EN" "tax-treatment-NSO.dtd">
<tp:taxon-treatment xmlns:tp="http://www.plazi.org/taxpub"><tp:treatment-meta><kwd-group><label>Taxon classification</label><kwd>
                <named-content content-type="kingdom">Animalia</named-content>
              </kwd><kwd>
                <named-content content-type="order">Araneae</named-content>
              </kwd><kwd>
                <named-content content-type="family">Lycosidae</named-content>
              </kwd></kwd-group><mixed-citation publication-type="journal"><person-group><name><surname>Zhang</surname><given-names>Zhi-Sheng</given-names></name><name><surname>Liu</surname><given-names>Piao</given-names></name><name><surname>Li</surname><given-names>Shuqiang</given-names></name><name><surname>Wang</surname><given-names>Lu-Yu</given-names></name></person-group><article-title>﻿Review of the wolf-spider genus <italic><tp:taxon-name><tp:taxon-name-part taxon-name-part-type="genus" reg="Draposa">Draposa</tp:taxon-name-part></tp:taxon-name></italic> Kronestedt, 2010 from China (<tp:taxon-name><tp:taxon-name-part taxon-name-part-type="order">Araneae</tp:taxon-name-part></tp:taxon-name>, <tp:taxon-name><tp:taxon-name-part taxon-name-part-type="family">Lycosidae</tp:taxon-name-part></tp:taxon-name>)</article-title><source>Zookeys</source><day>08</day><month>08</month><year>2025</year><volume>1248</volume><fpage>267</fpage><lpage>279</lpage><pub-id pub-id-type="doi">10.3897/zookeys.1248.150292</pub-id></mixed-citation></tp:treatment-meta><tp:nomenclature><label>﻿</label><tp:taxon-name>
              <object-id xmlns:xlink="http://www.w3.org/1999/xlink" content-type="arpha" xlink:type="simple">8CF97FB7-5E57-577B-8924-526D78CEBF0F</object-id>
              <tp:taxon-name-part taxon-name-part-type="genus" reg="Draposa">Draposa</tp:taxon-name-part>
              <tp:taxon-name-part taxon-name-part-type="species" reg="aciculifera">aciculifera</tp:taxon-name-part>
            </tp:taxon-name><tp:taxon-authority>(Chen, Song &amp; Li, 2001)</tp:taxon-authority><tp:taxon-status xmlns:xlink="http://www.w3.org/1999/xlink" xlink:type="simple">comb. nov.</tp:taxon-status><xref ref-type="fig" rid="F1">Figs 1A–D</xref><xref ref-type="fig" rid="F2">, 2</xref><xref ref-type="fig" rid="F3">, 3</xref><xref ref-type="fig" rid="F4">, 4</xref><xref ref-type="fig" rid="F10">, 10</xref><tp:nomenclature-citation-list><tp:nomenclature-citation><tp:taxon-name>
                  <tp:taxon-name-part taxon-name-part-type="genus" reg="Pardosa">Pardosa</tp:taxon-name-part>
                  <tp:taxon-name-part taxon-name-part-type="species" reg="aciculifera">aciculifera</tp:taxon-name-part>
                </tp:taxon-name><comment>Chen, Song &amp; Li, 2001: 476, figs 1–7 (♂♀); Wang et al. 2021: 48, fig. 42A–H (♂♀).</comment></tp:nomenclature-citation></tp:nomenclature-citation-list></tp:nomenclature><tp:treatment-sec sec-type="material" id="SECID0EHNAC"><title>Material examined.</title><p><bold>China</bold>: • 1♂ 2♀, <bold><italic>Hainan</italic></bold> Prov., Jianfengling, <named-content xmlns:xlink="http://www.w3.org/1999/xlink" content-type="dwc:verbatimCoordinates" xlink:type="simple"><named-content content-type="geo-json" specific-use="{&#34;type&#34;:&#34;Point&#34;,&#34;coordinates&#34;:[108.800000,18.700000]}" id="NCID0E1NAC" xlink:type="simple">18.7°N, 108.8°E</named-content></named-content>, 12.07.1990 (holotype and 2 paratypes, <named-content xmlns:xlink="http://www.w3.org/1999/xlink" content-type="dwc:institutional_code" xlink:title="Institute of Zoology, Chinese Academy of Sciences" xlink:href="http://grbio.org/institution/institute-zoology-chinese-academy-sciences" xlink:type="simple">IZCAS</named-content>-Ar-9487, <named-content xmlns:xlink="http://www.w3.org/1999/xlink" content-type="dwc:institutional_code" xlink:title="Institute of Zoology, Chinese Academy of Sciences" xlink:href="http://grbio.org/institution/institute-zoology-chinese-academy-sciences" xlink:type="simple">IZCAS</named-content>-Ar-9488, and <named-content xmlns:xlink="http://www.w3.org/1999/xlink" content-type="dwc:institutional_code" xlink:title="Institute of Zoology, Chinese Academy of Sciences" xlink:href="http://grbio.org/institution/institute-zoology-chinese-academy-sciences" xlink:type="simple">IZCAS</named-content>-Ar-9489) • 1♀, <bold><italic>Hainan</italic></bold> Prov., Qianghai Co., 20.5.1990 (paratype, <named-content xmlns:xlink="http://www.w3.org/1999/xlink" content-type="dwc:institutional_code" xlink:title="Institute of Zoology, Chinese Academy of Sciences" xlink:href="http://grbio.org/institution/institute-zoology-chinese-academy-sciences" xlink:type="simple">IZCAS</named-content>-Ar-9490) • 2♂ 1♀, <bold><italic>Yunnan</italic></bold> Prov., Kaiyuan City, <named-content xmlns:xlink="http://www.w3.org/1999/xlink" content-type="dwc:verbatimCoordinates" xlink:type="simple"><named-content content-type="geo-json" specific-use="{&#34;type&#34;:&#34;Point&#34;,&#34;coordinates&#34;:[103.340833,23.681667]}" id="NCID0E4OAC" xlink:type="simple">23°40'54"N, 103°20'27"E</named-content></named-content>, elev. 1389 m, 14.06.2017, L.Y. Wang et al. leg. (<abbrev xmlns:xlink="http://www.w3.org/1999/xlink" xlink:title="Collection of Spiders, School of Life Sciences, Southwest University" id="ABBRID0ECPAC" xlink:type="simple">SWUC</abbrev>, <abbrev xmlns:xlink="http://www.w3.org/1999/xlink" xlink:title="Collection of Spiders, School of Life Sciences, Southwest University" id="ABBRID0EGPAC" xlink:type="simple">SWUC</abbrev>-LYDA-01–03) • 5♂ 14♀, <bold><italic>Guangxi</italic></bold> Prov., Beihai City, Hepu Co., Shankou Mangrove Nature Reserve, Dunzai Vill., <named-content xmlns:xlink="http://www.w3.org/1999/xlink" content-type="dwc:verbatimCoordinates" xlink:type="simple"><named-content content-type="geo-json" specific-use="{&#34;type&#34;:&#34;Point&#34;,&#34;coordinates&#34;:[109.760000,21.517222]}" id="NCID0EVPAC" xlink:type="simple">21°31'2"N, 109°45'36"E</named-content></named-content>, 13.05.2024, Q.L. Lu leg. (<abbrev xmlns:xlink="http://www.w3.org/1999/xlink" xlink:title="Collection of Spiders, School of Life Sciences, Southwest University" id="ABBRID0E1PAC" xlink:type="simple">SWUC</abbrev>, <abbrev xmlns:xlink="http://www.w3.org/1999/xlink" xlink:title="Collection of Spiders, School of Life Sciences, Southwest University" id="ABBRID0E5PAC" xlink:type="simple">SWUC</abbrev>-LYDA-04–22) • <bold>Thailand</bold>: 6♂ 6♀, <bold><italic>Chiang Mai</italic></bold>, Amphoe Hot, <named-content xmlns:xlink="http://www.w3.org/1999/xlink" content-type="dwc:verbatimCoordinates" xlink:type="simple"><named-content content-type="geo-json" specific-use="{&#34;type&#34;:&#34;Point&#34;,&#34;coordinates&#34;:[98.430833,18.153889]}" id="NCID0ELAAE" xlink:type="simple">18°09'14"N, 98°25'51"E</named-content></named-content>, elev. 782 m, 5.07.2014, Z.S. Zhang et al. leg. (<abbrev xmlns:xlink="http://www.w3.org/1999/xlink" xlink:title="Collection of Spiders, School of Life Sciences, Southwest University" id="ABBRID0EQAAE" xlink:type="simple">SWUC</abbrev>, <abbrev xmlns:xlink="http://www.w3.org/1999/xlink" xlink:title="Collection of Spiders, School of Life Sciences, Southwest University" id="ABBRID0EUAAE" xlink:type="simple">SWUC</abbrev>-LYDA-23–34).</p><fig id="F1" position="float" orientation="portrait"><object-id xmlns:xlink="http://www.w3.org/1999/xlink" content-type="doi" xlink:type="simple">10.3897/zookeys.1248.150292.figure1</object-id><object-id xmlns:xlink="http://www.w3.org/1999/xlink" content-type="arpha" xlink:type="simple">E42A4007-1730-5518-A618-0A0BD7E09AD9</object-id><label>Figure 1.</label><caption><p>Living <italic><tp:taxon-name><tp:taxon-name-part taxon-name-part-type="genus" reg="Draposa">Draposa</tp:taxon-name-part></tp:taxon-name></italic> spp. A–D. <italic><tp:taxon-name><tp:taxon-name-part taxon-name-part-type="genus" reg="Draposa">D.</tp:taxon-name-part><tp:taxon-name-part taxon-name-part-type="species" reg="aciculifera">aciculifera</tp:taxon-name-part></tp:taxon-name></italic> (Chen, Song &amp; Li, 2001) (A. Male, B–D. Female); E, F. <italic><tp:taxon-name><tp:taxon-name-part taxon-name-part-type="genus" reg="Draposa">D.</tp:taxon-name-part><tp:taxon-name-part taxon-name-part-type="species" reg="zhanjiangensis">zhanjiangensis</tp:taxon-name-part></tp:taxon-name></italic> (Yin, Wang, Peng &amp; Xie, 1995) (female). Photographed by Qian-Le Lu.</p></caption><graphic xmlns:xlink="http://www.w3.org/1999/xlink" xlink:href="zookeys-1248-267_article-150292__-g001.jpg" position="float" orientation="portrait" xlink:type="simple" id="oo_1391373.jpg"><uri content-type="original_file" xlink:type="simple">https://binary.pensoft.net/fig/1391373</uri></graphic></fig><fig id="F2" position="float" orientation="portrait"><object-id xmlns:xlink="http://www.w3.org/1999/xlink" content-type="doi" xlink:type="simple">10.3897/zookeys.1248.150292.figures2-4</object-id><object-id xmlns:xlink="http://www.w3.org/1999/xlink" content-type="arpha" xlink:type="simple">401ECC1F-3582-5186-A019-ACE779F7DF83</object-id><label>Figure 2.</label><caption><p><italic><tp:taxon-name><tp:taxon-name-part taxon-name-part-type="genus" reg="Draposa">Draposa</tp:taxon-name-part><tp:taxon-name-part taxon-name-part-type="species" reg="aciculifera">aciculifera</tp:taxon-name-part></tp:taxon-name></italic> (Chen, Song &amp; Li, 2001) male (A, B) and female (C, D). A. Left male palp, ventral view; B. Same, retrolateral view; C. Epigyne, ventral view; D. Same, dorsal view. Abbreviations: A = atrium; <abbrev xmlns:xlink="http://www.w3.org/1999/xlink" xlink:title="anterior subpaleal process narrow" id="ABBRID0EVCAE" xlink:type="simple">AP</abbrev> = anterior subpaleal process; C = conductor; <abbrev xmlns:xlink="http://www.w3.org/1999/xlink" xlink:title="copulatory openings" id="ABBRID0EZCAE" xlink:type="simple">CO</abbrev> = copulatory opening; CP = cymbium protruding; E = embolus; <abbrev xmlns:xlink="http://www.w3.org/1999/xlink" xlink:title="Fertilization ducts" id="ABBRID0E4CAE" xlink:type="simple">FD</abbrev> = fertilization duct; <abbrev xmlns:xlink="http://www.w3.org/1999/xlink" xlink:title="Spermathecal heads" id="ABBRID0EBDAE" xlink:type="simple">HS</abbrev> = head of spermathecae; <abbrev xmlns:xlink="http://www.w3.org/1999/xlink" xlink:title="Median apophysis" id="ABBRID0EFDAE" xlink:type="simple">MA</abbrev> = median apophysis; <abbrev xmlns:xlink="http://www.w3.org/1999/xlink" xlink:title="Paleal apophysis" id="ABBRID0EJDAE" xlink:type="simple">PA</abbrev> = paleal apophysis; <abbrev xmlns:xlink="http://www.w3.org/1999/xlink" xlink:title="posterior subpaleal process" id="ABBRID0ENDAE" xlink:type="simple">PP</abbrev> = posterior subpaleal process; SAP = subapical protrusion on median apophysis; <abbrev xmlns:xlink="http://www.w3.org/1999/xlink" xlink:title="Spermathecal stalks" id="ABBRID0ERDAE" xlink:type="simple">SS</abbrev> = stalk of spermathecae.</p></caption><graphic xmlns:xlink="http://www.w3.org/1999/xlink" xlink:href="zookeys-1248-267_article-150292__-g002.jpg" position="float" orientation="portrait" xlink:type="simple" id="oo_1391374.jpg"><uri content-type="original_file" xlink:type="simple">https://binary.pensoft.net/fig/1391374</uri></graphic></fig></tp:treatment-sec><tp:treatment-sec sec-type="comments" id="SECID0E1DAE"><title>Comments.</title><p><xref ref-type="bibr" rid="B5">Kronestedt (2010)</xref> has already suggested that this species might belong to <italic><tp:taxon-name><tp:taxon-name-part taxon-name-part-type="genus" reg="Draposa">Draposa</tp:taxon-name-part></tp:taxon-name></italic>.</p></tp:treatment-sec><tp:treatment-sec sec-type="diagnosis" id="SECID0ELEAE"><title>Diagnosis.</title><p><italic><tp:taxon-name><tp:taxon-name-part taxon-name-part-type="genus" reg="Draposa">Draposa</tp:taxon-name-part><tp:taxon-name-part taxon-name-part-type="species" reg="aciculifera">aciculifera</tp:taxon-name-part></tp:taxon-name></italic> can be distinguished from all congeners by the acicular subapical protrusion (SAP) of the median apophysis (<abbrev xmlns:xlink="http://www.w3.org/1999/xlink" xlink:title="Median apophysis" id="ABBRID0E3EAE" xlink:type="simple">MA</abbrev>) in the male palp (vs triangular) and the absence of epigynal septum (vs present).</p></tp:treatment-sec><tp:treatment-sec sec-type="description" id="SECID0EAFAE"><title>Description.</title><p><bold>Male</bold> (Fig. <xref ref-type="fig" rid="F3">3A</xref>) total length 4.14. Carapace 2.41 long, 1.85 wide; opisthosoma 1.89 long, 1.29 wide. Carapace dark brown, with lateral margin with yellow bands, and covered with white setae; small, light, longitudinal stripe around fovea. Cervical groove and radial furrows indistinct. Eye sizes and interdistances: <abbrev xmlns:xlink="http://www.w3.org/1999/xlink" xlink:title="anterior median eye" id="ABBRID0EMFAE" xlink:type="simple">AME</abbrev> 0.11, <abbrev xmlns:xlink="http://www.w3.org/1999/xlink" xlink:title="anterior lateral eye" id="ABBRID0EQFAE" xlink:type="simple">ALE</abbrev> 0.07, <abbrev xmlns:xlink="http://www.w3.org/1999/xlink" xlink:title="posterior median eye" id="ABBRID0EUFAE" xlink:type="simple">PME</abbrev> 0.32, <abbrev xmlns:xlink="http://www.w3.org/1999/xlink" xlink:title="posterior lateral eye" id="ABBRID0EYFAE" xlink:type="simple">PLE</abbrev> 0.28; <abbrev xmlns:xlink="http://www.w3.org/1999/xlink" xlink:title="anterior median eye" id="ABBRID0E3FAE" xlink:type="simple">AME</abbrev>–<abbrev xmlns:xlink="http://www.w3.org/1999/xlink" xlink:title="anterior median eye" id="ABBRID0EAGAE" xlink:type="simple">AME</abbrev> 0.10, <abbrev xmlns:xlink="http://www.w3.org/1999/xlink" xlink:title="anterior median eye" id="ABBRID0EEGAE" xlink:type="simple">AME</abbrev>–<abbrev xmlns:xlink="http://www.w3.org/1999/xlink" xlink:title="anterior lateral eye" id="ABBRID0EIGAE" xlink:type="simple">ALE</abbrev> 0.04, <abbrev xmlns:xlink="http://www.w3.org/1999/xlink" xlink:title="posterior median eye" id="ABBRID0EMGAE" xlink:type="simple">PME</abbrev>–<abbrev xmlns:xlink="http://www.w3.org/1999/xlink" xlink:title="posterior median eye" id="ABBRID0EQGAE" xlink:type="simple">PME</abbrev> 0.37, <abbrev xmlns:xlink="http://www.w3.org/1999/xlink" xlink:title="posterior median eye" id="ABBRID0EUGAE" xlink:type="simple">PME</abbrev>–<abbrev xmlns:xlink="http://www.w3.org/1999/xlink" xlink:title="posterior lateral eye" id="ABBRID0EYGAE" xlink:type="simple">PLE</abbrev> 0.45. Clypeus height 0.25. Chelicerae brown. Endites and labium brown. Sternum black. Leg measurements: I 8.86 (1.90, 2.41, 1.76, 1.07); II 6.78 (1.74, 2.27, 1.77, 1.00); III 6.81 (1.76, 2.15, 1.94, 0.96); IV 10.02 (2.51, 2.96, 3.14, 1.41). Opisthosoma oval, yellow-brown and covered with numerous black spots dorsally. Heart mark distinct. Venter yellow-brown.</p><fig id="F3" position="float" orientation="portrait"><object-id xmlns:xlink="http://www.w3.org/1999/xlink" content-type="doi" xlink:type="simple">10.3897/zookeys.1248.150292.figures5-7</object-id><object-id xmlns:xlink="http://www.w3.org/1999/xlink" content-type="arpha" xlink:type="simple">1FD73D43-5D92-51E9-BFF5-4D6804809AA3</object-id><label>Figure 3.</label><caption><p><italic><tp:taxon-name><tp:taxon-name-part taxon-name-part-type="genus" reg="Draposa">Draposa</tp:taxon-name-part><tp:taxon-name-part taxon-name-part-type="species" reg="aciculifera">aciculifera</tp:taxon-name-part></tp:taxon-name></italic> (Chen, Song &amp; Li, 2001) male from Kaiyuan City, Yunnan. A. Male habitus, dorsal view; B. Left bulb, ventral view; C. Same, retrolateral view; D. Left male palp, ventral view; E. Same, retrolateral view; F. Median apophysis, ventral view; G. Terminal part in obliquely retrolateral.</p></caption><graphic xmlns:xlink="http://www.w3.org/1999/xlink" xlink:href="zookeys-1248-267_article-150292__-g003.jpg" position="float" orientation="portrait" xlink:type="simple" id="oo_1391375.jpg"><uri content-type="original_file" xlink:type="simple">https://binary.pensoft.net/fig/1391375</uri></graphic></fig><p><bold><italic>Palp</italic></bold> (Figs <xref ref-type="fig" rid="F2">2A, B</xref>, <xref ref-type="fig" rid="F3">3B–G</xref>). Tibia yellow-brown, 1.7 times longer than wide. Cymbium yellow-brown, with strong protruding (CP) of retrolateral margin. Median apophysis (<abbrev xmlns:xlink="http://www.w3.org/1999/xlink" xlink:title="Median apophysis" id="ABBRID0EDIAE" xlink:type="simple">MA</abbrev>) moderately long, 2.4 times longer than wide, with lamellar projection in basal half, its subapical protrusion (SAP) acicular, tip of median apophysis semicircle. Paleal apophysis (<abbrev xmlns:xlink="http://www.w3.org/1999/xlink" xlink:title="Paleal apophysis" id="ABBRID0EHIAE" xlink:type="simple">PA</abbrev>) corniform; anterior subpaleal process narrow (<abbrev xmlns:xlink="http://www.w3.org/1999/xlink" xlink:title="anterior subpaleal process narrow" id="ABBRID0ELIAE" xlink:type="simple">AP</abbrev>), lamellar, with rounded tip, as long as posterior subpaleal process; posterior subpaleal process (<abbrev xmlns:xlink="http://www.w3.org/1999/xlink" xlink:title="posterior subpaleal process" id="ABBRID0EPIAE" xlink:type="simple">PP</abbrev>) wider than long, half sclerotized and half membranous, with serrated edges. Embolus (E) narrow, originating at approximately 9-o’clock position, without membrane, evenly tapering to tip.</p><p><bold>Female</bold> (Fig. <xref ref-type="fig" rid="F4">4A</xref>) total length 5.27. Carapace 2.41 long, 1.83 wide; opisthosoma 2.62 long, 1.89 wide. Eye sizes and interdistances: <abbrev xmlns:xlink="http://www.w3.org/1999/xlink" xlink:title="anterior median eye" id="ABBRID0E2IAE" xlink:type="simple">AME</abbrev> 0.10, <abbrev xmlns:xlink="http://www.w3.org/1999/xlink" xlink:title="anterior lateral eye" id="ABBRID0E6IAE" xlink:type="simple">ALE</abbrev> 0.05, <abbrev xmlns:xlink="http://www.w3.org/1999/xlink" xlink:title="posterior median eye" id="ABBRID0EDJAE" xlink:type="simple">PME</abbrev> 0.32, <abbrev xmlns:xlink="http://www.w3.org/1999/xlink" xlink:title="posterior lateral eye" id="ABBRID0EHJAE" xlink:type="simple">PLE</abbrev> 0.27; <abbrev xmlns:xlink="http://www.w3.org/1999/xlink" xlink:title="anterior median eye" id="ABBRID0ELJAE" xlink:type="simple">AME</abbrev>–<abbrev xmlns:xlink="http://www.w3.org/1999/xlink" xlink:title="anterior median eye" id="ABBRID0EPJAE" xlink:type="simple">AME</abbrev> 0.11, <abbrev xmlns:xlink="http://www.w3.org/1999/xlink" xlink:title="anterior median eye" id="ABBRID0ETJAE" xlink:type="simple">AME</abbrev>–<abbrev xmlns:xlink="http://www.w3.org/1999/xlink" xlink:title="anterior lateral eye" id="ABBRID0EXJAE" xlink:type="simple">ALE</abbrev> 0.04, <abbrev xmlns:xlink="http://www.w3.org/1999/xlink" xlink:title="posterior median eye" id="ABBRID0E2JAE" xlink:type="simple">PME</abbrev>–<abbrev xmlns:xlink="http://www.w3.org/1999/xlink" xlink:title="posterior median eye" id="ABBRID0E6JAE" xlink:type="simple">PME</abbrev> 0.37, <abbrev xmlns:xlink="http://www.w3.org/1999/xlink" xlink:title="posterior median eye" id="ABBRID0EDKAE" xlink:type="simple">PME</abbrev>–<abbrev xmlns:xlink="http://www.w3.org/1999/xlink" xlink:title="posterior lateral eye" id="ABBRID0EHKAE" xlink:type="simple">PLE</abbrev> 0.45. Clypeus height 0.22. Leg measurements: I 6.51 (1.85, 2.23, 1.53, 0.90); II 5.38 (1.48, 1.77, 1.21, 0.92); III 6.21 (1.62, 2.00, 1.68, 0.91); IV 9.69 (2.26, 2.87, 3.15, 1.41).</p><fig id="F4" position="float" orientation="portrait"><object-id xmlns:xlink="http://www.w3.org/1999/xlink" content-type="doi" xlink:type="simple">10.3897/zookeys.1248.150292.figures8-10</object-id><object-id xmlns:xlink="http://www.w3.org/1999/xlink" content-type="arpha" xlink:type="simple">AABAB4AF-21EC-52EF-83E8-8B976ECFFC82</object-id><label>Figure 4.</label><caption><p><italic><tp:taxon-name><tp:taxon-name-part taxon-name-part-type="genus" reg="Draposa">Draposa</tp:taxon-name-part><tp:taxon-name-part taxon-name-part-type="species" reg="aciculifera">aciculifera</tp:taxon-name-part></tp:taxon-name></italic> (Chen, Song &amp; Li, 2001) female from Kaiyuan City, Yunnan, China. A. Female habitus, dorsal view; B. Epigyne, ventral view; C. Same, dorsal view.</p></caption><graphic xmlns:xlink="http://www.w3.org/1999/xlink" xlink:href="zookeys-1248-267_article-150292__-g004.jpg" position="float" orientation="portrait" xlink:type="simple" id="oo_1391376.jpg"><uri content-type="original_file" xlink:type="simple">https://binary.pensoft.net/fig/1391376</uri></graphic></fig><p><bold><italic>Epigyne</italic></bold> (Figs <xref ref-type="fig" rid="F2">2C, D</xref>, <xref ref-type="fig" rid="F4">4B, C</xref>). Plate ~1.6 times wider than long. Atrium (A) narrow; septum absent; copulatory openings (<abbrev xmlns:xlink="http://www.w3.org/1999/xlink" xlink:title="copulatory openings" id="ABBRID0ESLAE" xlink:type="simple">CO</abbrev>) crack-shaped, located on both side of the atrium. Spermathecal heads (<abbrev xmlns:xlink="http://www.w3.org/1999/xlink" xlink:title="Spermathecal heads" id="ABBRID0EWLAE" xlink:type="simple">HS</abbrev>) spherical, visible through cuticle of lateral walls of atrium. Spermathecal stalks (<abbrev xmlns:xlink="http://www.w3.org/1999/xlink" xlink:title="Spermathecal stalks" id="ABBRID0E1LAE" xlink:type="simple">SS</abbrev>) arc-shaped. Fertilization ducts (<abbrev xmlns:xlink="http://www.w3.org/1999/xlink" xlink:title="Fertilization ducts" id="ABBRID0E5LAE" xlink:type="simple">FD</abbrev>) crescent.</p></tp:treatment-sec><tp:treatment-sec sec-type="notes" id="SECID0ECMAE"><title>Note.</title><p>As described above, copulatory organs of this species are completely consistent with this genus except tongue-shaped septum (absent). Therefore, we transfer <italic><tp:taxon-name><tp:taxon-name-part taxon-name-part-type="genus" reg="Pardosa">Pardosa</tp:taxon-name-part><tp:taxon-name-part taxon-name-part-type="species" reg="aciculifera">aciculifera</tp:taxon-name-part></tp:taxon-name></italic> to <italic><tp:taxon-name><tp:taxon-name-part taxon-name-part-type="genus" reg="Draposa">Draposa</tp:taxon-name-part></tp:taxon-name></italic>.</p></tp:treatment-sec><tp:treatment-sec sec-type="distribution" id="SECID0E1MAE"><title>Distribution.</title><p>China (Hainan, Guangxi, Yunnan), Thailand (Chiang Mai) (Fig. <xref ref-type="fig" rid="F10">10</xref>).</p></tp:treatment-sec><tp:treatment-sec><!--Section generated to contain objects referenced in tp:taxon-treatment.--><fig id="F10" position="float" orientation="portrait"><object-id xmlns:xlink="http://www.w3.org/1999/xlink" content-type="doi" xlink:type="simple">10.3897/zookeys.1248.150292.figure10</object-id><object-id xmlns:xlink="http://www.w3.org/1999/xlink" content-type="arpha" xlink:type="simple">09B3A855-0FAC-56AA-87C6-274B56E0078E</object-id><label>Figure 10.</label><caption><p>Distribution records of <italic><tp:taxon-name><tp:taxon-name-part taxon-name-part-type="genus" reg="Draposa">Draposa</tp:taxon-name-part><tp:taxon-name-part taxon-name-part-type="species" reg="aciculifera">aciculifera</tp:taxon-name-part></tp:taxon-name></italic> (Chen, Song &amp; Li, 2001) and <italic><tp:taxon-name><tp:taxon-name-part taxon-name-part-type="genus" reg="Draposa">Draposa</tp:taxon-name-part><tp:taxon-name-part taxon-name-part-type="species" reg="zhanjiangensis">zhanjiangensis</tp:taxon-name-part></tp:taxon-name></italic> (Yin, Wang, Peng &amp; Xie, 1995) and Chinese records of <italic><tp:taxon-name><tp:taxon-name-part taxon-name-part-type="genus" reg="Pardosa">Pardosa</tp:taxon-name-part><tp:taxon-name-part taxon-name-part-type="species" reg="burasantiensis">burasantiensis</tp:taxon-name-part></tp:taxon-name></italic> Tikader &amp; Malhotra, 1976.</p></caption><graphic xmlns:xlink="http://www.w3.org/1999/xlink" xlink:href="zookeys-1248-267_article-150292__-g010.jpg" position="float" orientation="portrait" xlink:type="simple" id="oo_1391382.jpg"><uri content-type="original_file" xlink:type="simple">https://binary.pensoft.net/fig/1391382</uri></graphic></fig></tp:treatment-sec><ref-list><ref id="B5"><mixed-citation xmlns:xlink="http://www.w3.org/1999/xlink" xlink:type="simple"><person-group><name name-style="western"><surname>Kronestedt</surname><given-names>T</given-names></name></person-group> (<year>2010</year>) <article-title><italic><tp:taxon-name><tp:taxon-name-part taxon-name-part-type="genus">Draposa</tp:taxon-name-part></tp:taxon-name></italic>, a new wolf spider genus from South and Southeast Asia (<tp:taxon-name><tp:taxon-name-part taxon-name-part-type="order">Araneae</tp:taxon-name-part></tp:taxon-name>: <tp:taxon-name><tp:taxon-name-part taxon-name-part-type="family">Lycosidae</tp:taxon-name-part></tp:taxon-name>).</article-title><source>Zootaxa</source><volume>2637</volume>(<issue>1</issue>): <fpage>31</fpage>–<lpage>54</lpage>. <ext-link xlink:href="10.11646/zootaxa.2637.1.2" ext-link-type="doi" xlink:type="simple">https://doi.org/10.11646/zootaxa.2637.1.2</ext-link></mixed-citation></ref></ref-list></tp:taxon-treatment>
