# Supplementary material for: ﻿Review of the wolf-spider genus Draposa Kronestedt, 2010 from China (Araneae, Lycosidae)
Source: Zookeys. 2025 Aug 8;1248:267–79. doi: 10.3897/zookeys.1248.150292 (PMC12357147; doi:10.3897/zookeys.1248.150292)
Supplement: XML Treatment for Draposa zhanjiangensis [file zookeys.1248.150292-treatment3.xml]

<!DOCTYPE tp:taxon-treatment
  PUBLIC "-//TaxonX//DTD Taxonomic Treatment Publishing DTD v0 20100105//EN" "tax-treatment-NSO.dtd">
<tp:taxon-treatment xmlns:tp="http://www.plazi.org/taxpub"><tp:treatment-meta><kwd-group><label>Taxon classification</label><kwd>
                <named-content content-type="kingdom">Animalia</named-content>
              </kwd><kwd>
                <named-content content-type="order">Araneae</named-content>
              </kwd><kwd>
                <named-content content-type="family">Lycosidae</named-content>
              </kwd></kwd-group><mixed-citation publication-type="journal"><person-group><name><surname>Zhang</surname><given-names>Zhi-Sheng</given-names></name><name><surname>Liu</surname><given-names>Piao</given-names></name><name><surname>Li</surname><given-names>Shuqiang</given-names></name><name><surname>Wang</surname><given-names>Lu-Yu</given-names></name></person-group><article-title>﻿Review of the wolf-spider genus <italic><tp:taxon-name><tp:taxon-name-part taxon-name-part-type="genus" reg="Draposa">Draposa</tp:taxon-name-part></tp:taxon-name></italic> Kronestedt, 2010 from China (<tp:taxon-name><tp:taxon-name-part taxon-name-part-type="order">Araneae</tp:taxon-name-part></tp:taxon-name>, <tp:taxon-name><tp:taxon-name-part taxon-name-part-type="family">Lycosidae</tp:taxon-name-part></tp:taxon-name>)</article-title><source>Zookeys</source><day>08</day><month>08</month><year>2025</year><volume>1248</volume><fpage>267</fpage><lpage>279</lpage><pub-id pub-id-type="doi">10.3897/zookeys.1248.150292</pub-id></mixed-citation></tp:treatment-meta><tp:nomenclature><label>﻿</label><tp:taxon-name>
              <object-id xmlns:xlink="http://www.w3.org/1999/xlink" content-type="arpha" xlink:type="simple">572F06BF-1E4F-5DDC-97B3-2C3B96DFD85B</object-id>
              <tp:taxon-name-part taxon-name-part-type="genus" reg="Draposa">Draposa</tp:taxon-name-part>
              <tp:taxon-name-part taxon-name-part-type="species" reg="zhanjiangensis">zhanjiangensis</tp:taxon-name-part>
            </tp:taxon-name><tp:taxon-authority>(Yin, Wang, Peng &amp; Xie, 1995)</tp:taxon-authority><xref ref-type="fig" rid="F1">Figs 1E, F</xref><xref ref-type="fig" rid="F5">, 5</xref><xref ref-type="fig" rid="F6">, 6</xref><xref ref-type="fig" rid="F7">, 7</xref><xref ref-type="fig" rid="F8">, 8</xref><xref ref-type="fig" rid="F10">, 10</xref><tp:nomenclature-citation-list><tp:nomenclature-citation><tp:taxon-name>
                  <tp:taxon-name-part taxon-name-part-type="genus" reg="Pardosa">Pardosa</tp:taxon-name-part>
                  <tp:taxon-name-part taxon-name-part-type="species" reg="zhanjiangensis">zhanjiangensis</tp:taxon-name-part>
                </tp:taxon-name><comment><xref ref-type="bibr" rid="B10">Yin et al., 1995</xref>: 74, figs 18–22 (♂♀); <xref ref-type="bibr" rid="B12">Yin et al. 1997b</xref>: 281, fig. 133a–e (♂♀); <xref ref-type="bibr" rid="B7">Song et al. 1999</xref>: 335, figs 199Q, 200B (♂♀).</comment></tp:nomenclature-citation><tp:nomenclature-citation><tp:taxon-name>
                  <tp:taxon-name-part taxon-name-part-type="genus" reg="Pardosa">Pardosa</tp:taxon-name-part>
                  <tp:taxon-name-part taxon-name-part-type="species" reg="shugangensis">shugangensis</tp:taxon-name-part>
                </tp:taxon-name><comment>Yin, Bao &amp; Peng, 1997a: 24, figs 39–41 (♂); <xref ref-type="bibr" rid="B12">Yin et al. 1997b</xref>: 269, fig. 127a–c (♂); <xref ref-type="bibr" rid="B7">Song et al. 1999</xref>: 334, fig. 198M (♂). Syn. nov.</comment></tp:nomenclature-citation></tp:nomenclature-citation-list></tp:nomenclature><tp:treatment-sec sec-type="material" id="SECID0E3QAE"><title>Material examined.</title><p><bold>China</bold>: • 1♂ 2♀ (holotype ♀, paratype ♀ and allotype ♂ of <italic><tp:taxon-name><tp:taxon-name-part taxon-name-part-type="genus" reg="Pardosa">P.</tp:taxon-name-part><tp:taxon-name-part taxon-name-part-type="species" reg="zhanjiangensis">zhanjiangensis</tp:taxon-name-part></tp:taxon-name></italic>), <bold><italic>Guangdong</italic></bold> Prov., Zhanjiang City, 25.06.1985, Y.J. Zhang leg. (<named-content xmlns:xlink="http://www.w3.org/1999/xlink" content-type="dwc:institutional_code" xlink:title="Hunan Normal University" xlink:href="http://grbio.org/institution/hunan-normal-university" xlink:type="simple">HNU</named-content>) • 2♂ (holotype and paratype of <italic><tp:taxon-name><tp:taxon-name-part taxon-name-part-type="genus" reg="Pardosa">P.</tp:taxon-name-part><tp:taxon-name-part taxon-name-part-type="species" reg="shugangensis">shugangensis</tp:taxon-name-part></tp:taxon-name></italic>), <bold><italic>Guangxi</italic></bold> Prov., Beihai City, Shuangang Dadao, 25.11.1995, C.M. Yin leg. (<named-content xmlns:xlink="http://www.w3.org/1999/xlink" content-type="dwc:institutional_code" xlink:title="Hunan Normal University" xlink:href="http://grbio.org/institution/hunan-normal-university" xlink:type="simple">HNU</named-content>) • <bold>Malaysia: <italic>Sabah</italic></bold>: 6♂ 6♀, Kota Kinabalu, bank of Kawa Kawa R., <named-content xmlns:xlink="http://www.w3.org/1999/xlink" content-type="dwc:verbatimCoordinates" xlink:type="simple"><named-content content-type="geo-json" specific-use="{&#34;type&#34;:&#34;Point&#34;,&#34;coordinates&#34;:[116.405278,6.421667]}" id="NCID0EZSAE" xlink:type="simple">06°25'18"N, 116°24'19"E</named-content></named-content>, elev. 50 m, 13.10.2015, L.Y. Wang et al. leg. (<abbrev xmlns:xlink="http://www.w3.org/1999/xlink" xlink:title="Collection of Spiders, School of Life Sciences, Southwest University" id="ABBRID0E5SAE" xlink:type="simple">SWUC</abbrev>) • 8♂ 8♀, Pitas, <named-content xmlns:xlink="http://www.w3.org/1999/xlink" content-type="dwc:verbatimCoordinates" xlink:type="simple"><named-content content-type="geo-json" specific-use="{&#34;type&#34;:&#34;Point&#34;,&#34;coordinates&#34;:[116.962222,6.687500]}" id="NCID0EFTAE" xlink:type="simple">06°41'15"N, 116°57'44"E</named-content></named-content>, elev. 24 m, 20.10.2015, L.Y. Wang et al. leg. (<abbrev xmlns:xlink="http://www.w3.org/1999/xlink" xlink:title="Collection of Spiders, School of Life Sciences, Southwest University" id="ABBRID0EKTAE" xlink:type="simple">SWUC</abbrev>).</p></tp:treatment-sec><tp:treatment-sec sec-type="diagnosis" id="SECID0EOTAE"><title>Diagnosis.</title><p>This species is similar to <italic><tp:taxon-name><tp:taxon-name-part taxon-name-part-type="genus" reg="Draposa">D.</tp:taxon-name-part><tp:taxon-name-part taxon-name-part-type="species" reg="nicobarica">nicobarica</tp:taxon-name-part></tp:taxon-name></italic> (Thorell, 1891) (<xref ref-type="bibr" rid="B5">Kronestedt 2010</xref>: 44, figs 26, 51–52) and <italic><tp:taxon-name><tp:taxon-name-part taxon-name-part-type="genus" reg="Draposa">D.</tp:taxon-name-part><tp:taxon-name-part taxon-name-part-type="species" reg="tenasserimensis">tenasserimensis</tp:taxon-name-part></tp:taxon-name></italic> (Thorell, 1895) (<xref ref-type="bibr" rid="B5">Kronestedt 2010</xref>: 51, figs 28, 54–55) in having strong posterior subpaleal process (<abbrev xmlns:xlink="http://www.w3.org/1999/xlink" xlink:title="posterior subpaleal process" id="ABBRID0ESUAE" xlink:type="simple">PP</abbrev>), hook-like tip of median apophysis, conspicuous deep atrium and tongue-shaped septum, but it can be distinguished by the lamellar, rounded tip in basal half of median apophysis (<abbrev xmlns:xlink="http://www.w3.org/1999/xlink" xlink:title="Median apophysis" id="ABBRID0EWUAE" xlink:type="simple">MA</abbrev>) (vs acute tooth-like), the atrium widens both anteriorly and posteriorly (vs widens posteriorly).</p></tp:treatment-sec><tp:treatment-sec sec-type="description" id="SECID0E1UAE"><title>Description.</title><p>Female holotype of <italic><tp:taxon-name><tp:taxon-name-part taxon-name-part-type="genus" reg="Pardosa">P.</tp:taxon-name-part><tp:taxon-name-part taxon-name-part-type="species" reg="zhanjiangensis">zhanjiangensis</tp:taxon-name-part></tp:taxon-name></italic> (Fig. <xref ref-type="fig" rid="F6">6A</xref>) total length 6.69. Carapace 3.34 long, 2.45 wide; opisthosoma 2.66 long, 1.75 wide. Carapace yellow-brown. Cervical groove and radial furrows indistinct. Eye sizes and interdistances: <abbrev xmlns:xlink="http://www.w3.org/1999/xlink" xlink:title="anterior median eye" id="ABBRID0EPVAE" xlink:type="simple">AME</abbrev> 0.15, <abbrev xmlns:xlink="http://www.w3.org/1999/xlink" xlink:title="anterior lateral eye" id="ABBRID0ETVAE" xlink:type="simple">ALE</abbrev> 0.12, <abbrev xmlns:xlink="http://www.w3.org/1999/xlink" xlink:title="posterior median eye" id="ABBRID0EXVAE" xlink:type="simple">PME</abbrev> 0.40, <abbrev xmlns:xlink="http://www.w3.org/1999/xlink" xlink:title="posterior lateral eye" id="ABBRID0E2VAE" xlink:type="simple">PLE</abbrev> 0.35; <abbrev xmlns:xlink="http://www.w3.org/1999/xlink" xlink:title="anterior median eye" id="ABBRID0E6VAE" xlink:type="simple">AME</abbrev>–<abbrev xmlns:xlink="http://www.w3.org/1999/xlink" xlink:title="anterior median eye" id="ABBRID0EDWAE" xlink:type="simple">AME</abbrev> 0.10, <abbrev xmlns:xlink="http://www.w3.org/1999/xlink" xlink:title="anterior median eye" id="ABBRID0EHWAE" xlink:type="simple">AME</abbrev>–<abbrev xmlns:xlink="http://www.w3.org/1999/xlink" xlink:title="anterior lateral eye" id="ABBRID0ELWAE" xlink:type="simple">ALE</abbrev> 0.06, <abbrev xmlns:xlink="http://www.w3.org/1999/xlink" xlink:title="posterior median eye" id="ABBRID0EPWAE" xlink:type="simple">PME</abbrev>–<abbrev xmlns:xlink="http://www.w3.org/1999/xlink" xlink:title="posterior median eye" id="ABBRID0ETWAE" xlink:type="simple">PME</abbrev> 0.29, <abbrev xmlns:xlink="http://www.w3.org/1999/xlink" xlink:title="posterior median eye" id="ABBRID0EXWAE" xlink:type="simple">PME</abbrev>–<abbrev xmlns:xlink="http://www.w3.org/1999/xlink" xlink:title="posterior lateral eye" id="ABBRID0E2WAE" xlink:type="simple">PLE</abbrev> 0.35. Clypeus height 0.19. Chelicerae yellow-brown. Endites and labium yellowish brown, longer than wide. Sternum yellowish brown, covered with brown setae. Leg measurements: I 9.85 (2.60, 3.57, 2.23, 1.45); II 9.65 (2.70, 3.35, 2.15, 1.45); III 8.76 (2.37, 2.91, 2.22, 1.26); IV 12.63 (3.24, 4.05, 3.75, 1.59). Opisthosoma oval, yellow-brown, and covered with numerous black spots. Heart mark distinct. Venter yellow-brown.</p><p><bold><italic>Epigyne</italic></bold> (Figs <xref ref-type="fig" rid="F5">5C, D</xref>, <xref ref-type="fig" rid="F6">6C, D</xref>, <xref ref-type="fig" rid="F8">8B, C</xref>). Plate ~1.2 times wider than long. Conspicuous deep atrium (A), atrium widens both anteriorly and posteriorlys; copulatory openings (<abbrev xmlns:xlink="http://www.w3.org/1999/xlink" xlink:title="copulatory openings" id="ABBRID0ESXAE" xlink:type="simple">CO</abbrev>) crack-shaped, as long as atrium. Spermathecal heads (<abbrev xmlns:xlink="http://www.w3.org/1999/xlink" xlink:title="Spermathecal heads" id="ABBRID0EWXAE" xlink:type="simple">HS</abbrev>) spherical, spermathecal stalks (<abbrev xmlns:xlink="http://www.w3.org/1999/xlink" xlink:title="Spermathecal stalks" id="ABBRID0E1XAE" xlink:type="simple">SS</abbrev>) ~3 times longer than wide, both visible through cuticle of lateral walls of atrium. Fertilization ducts (<abbrev xmlns:xlink="http://www.w3.org/1999/xlink" xlink:title="Fertilization ducts" id="ABBRID0E5XAE" xlink:type="simple">FD</abbrev>) hook-shaped.</p><fig id="F5" position="float" orientation="portrait"><object-id xmlns:xlink="http://www.w3.org/1999/xlink" content-type="doi" xlink:type="simple">10.3897/zookeys.1248.150292.figures11-16</object-id><object-id xmlns:xlink="http://www.w3.org/1999/xlink" content-type="arpha" xlink:type="simple">D2708470-C6A6-5479-B644-C112244F5C49</object-id><label>Figure 5.</label><caption><p><italic><tp:taxon-name><tp:taxon-name-part taxon-name-part-type="genus" reg="Draposa">Draposa</tp:taxon-name-part><tp:taxon-name-part taxon-name-part-type="species" reg="zhanjiangensis">zhanjiangensis</tp:taxon-name-part></tp:taxon-name></italic> (Yin, Wang, Peng &amp; Xie, 1995) male allotype (A, B) and female holotype (C, D). A. Left male palp, ventral view; B. Same, retrolateral view; C. Epigyne, ventral view; D. Same, dorsal view. Abbreviations: A = atrium; <abbrev xmlns:xlink="http://www.w3.org/1999/xlink" xlink:title="anterior subpaleal process narrow" id="ABBRID0EVYAE" xlink:type="simple">AP</abbrev> = anterior subpaleal process; C = conductor; <abbrev xmlns:xlink="http://www.w3.org/1999/xlink" xlink:title="copulatory openings" id="ABBRID0EZYAE" xlink:type="simple">CO</abbrev> = copulatory opening; E = embolus; <abbrev xmlns:xlink="http://www.w3.org/1999/xlink" xlink:title="Fertilization ducts" id="ABBRID0E4YAE" xlink:type="simple">FD</abbrev> = fertilization duct; <abbrev xmlns:xlink="http://www.w3.org/1999/xlink" xlink:title="Spermathecal heads" id="ABBRID0EBZAE" xlink:type="simple">HS</abbrev> = head of spermathecae; <abbrev xmlns:xlink="http://www.w3.org/1999/xlink" xlink:title="Median apophysis" id="ABBRID0EFZAE" xlink:type="simple">MA</abbrev> = median apophysis; <abbrev xmlns:xlink="http://www.w3.org/1999/xlink" xlink:title="Paleal apophysis" id="ABBRID0EJZAE" xlink:type="simple">PA</abbrev> = paleal apophysis; <abbrev xmlns:xlink="http://www.w3.org/1999/xlink" xlink:title="posterior subpaleal process" id="ABBRID0ENZAE" xlink:type="simple">PP</abbrev> = posterior subpaleal process; SAP = subapical protrusion on median apophysis; Se = Septum; <abbrev xmlns:xlink="http://www.w3.org/1999/xlink" xlink:title="Spermathecal stalks" id="ABBRID0ERZAE" xlink:type="simple">SS</abbrev> = stalk of spermathecae.</p></caption><graphic xmlns:xlink="http://www.w3.org/1999/xlink" xlink:href="zookeys-1248-267_article-150292__-g005.jpg" position="float" orientation="portrait" xlink:type="simple" id="oo_1391377.jpg"><uri content-type="original_file" xlink:type="simple">https://binary.pensoft.net/fig/1391377</uri></graphic></fig><p>Male allotype of <italic><tp:taxon-name><tp:taxon-name-part taxon-name-part-type="genus" reg="Pardosa">P.</tp:taxon-name-part><tp:taxon-name-part taxon-name-part-type="species" reg="zhanjiangensis">zhanjiangensis</tp:taxon-name-part></tp:taxon-name></italic> (Fig. <xref ref-type="fig" rid="F6">6B</xref>) total length 6.62. Carapace 3.56 long, 2.68 wide; opisthosoma 2.92 long, 1.69 wide. Eye sizes and interdistances: <abbrev xmlns:xlink="http://www.w3.org/1999/xlink" xlink:title="anterior median eye" id="ABBRID0EL1AE" xlink:type="simple">AME</abbrev> 0.14, <abbrev xmlns:xlink="http://www.w3.org/1999/xlink" xlink:title="anterior lateral eye" id="ABBRID0EP1AE" xlink:type="simple">ALE</abbrev> 0.11, <abbrev xmlns:xlink="http://www.w3.org/1999/xlink" xlink:title="posterior median eye" id="ABBRID0ET1AE" xlink:type="simple">PME</abbrev> 0.41, <abbrev xmlns:xlink="http://www.w3.org/1999/xlink" xlink:title="posterior lateral eye" id="ABBRID0EX1AE" xlink:type="simple">PLE</abbrev> 0.34; <abbrev xmlns:xlink="http://www.w3.org/1999/xlink" xlink:title="anterior median eye" id="ABBRID0E21AE" xlink:type="simple">AME</abbrev>–<abbrev xmlns:xlink="http://www.w3.org/1999/xlink" xlink:title="anterior median eye" id="ABBRID0E61AE" xlink:type="simple">AME</abbrev> 0.10, <abbrev xmlns:xlink="http://www.w3.org/1999/xlink" xlink:title="anterior median eye" id="ABBRID0ED2AE" xlink:type="simple">AME</abbrev>–<abbrev xmlns:xlink="http://www.w3.org/1999/xlink" xlink:title="anterior lateral eye" id="ABBRID0EH2AE" xlink:type="simple">ALE</abbrev> 0.05, <abbrev xmlns:xlink="http://www.w3.org/1999/xlink" xlink:title="posterior median eye" id="ABBRID0EL2AE" xlink:type="simple">PME</abbrev>–<abbrev xmlns:xlink="http://www.w3.org/1999/xlink" xlink:title="posterior median eye" id="ABBRID0EP2AE" xlink:type="simple">PME</abbrev> 0.28, <abbrev xmlns:xlink="http://www.w3.org/1999/xlink" xlink:title="posterior median eye" id="ABBRID0ET2AE" xlink:type="simple">PME</abbrev>–<abbrev xmlns:xlink="http://www.w3.org/1999/xlink" xlink:title="posterior lateral eye" id="ABBRID0EX2AE" xlink:type="simple">PLE</abbrev> 0.36. Clypeus height 0.22. Leg measurements: I 10.81 (2.74, 3.85, 2.61, 1.61); II 10.19 (2.73, 3.47, 2.47, 1.52); III 9.83 (2.58, 3.31, 2.61, 1.33); IV 14.13 (3.40, 4.48, 4.40, 1.85).</p><fig id="F6" position="float" orientation="portrait"><object-id xmlns:xlink="http://www.w3.org/1999/xlink" content-type="doi" xlink:type="simple">10.3897/zookeys.1248.150292.figure6</object-id><object-id xmlns:xlink="http://www.w3.org/1999/xlink" content-type="arpha" xlink:type="simple">0830B635-55E0-5E76-B4D7-9148BA146966</object-id><label>Figure 6.</label><caption><p><italic><tp:taxon-name><tp:taxon-name-part taxon-name-part-type="genus" reg="Draposa">Draposa</tp:taxon-name-part><tp:taxon-name-part taxon-name-part-type="species" reg="zhanjiangensis">zhanjiangensis</tp:taxon-name-part></tp:taxon-name></italic> (Yin, Wang, Peng &amp; Xie, 1995) female holotype (A, C, D) and male allotype (B, E, F). A. Female habitus, dorsal view; B. Male habitus, dorsal view; C. Epigyne, ventral view; D. Vulva, dorsal view. E. Left male palp, ventral view; F. Same, retrolateral view.</p></caption><graphic xmlns:xlink="http://www.w3.org/1999/xlink" xlink:href="zookeys-1248-267_article-150292__-g006.jpg" position="float" orientation="portrait" xlink:type="simple" id="oo_1391378.jpg"><uri content-type="original_file" xlink:type="simple">https://binary.pensoft.net/fig/1391378</uri></graphic></fig><fig id="F7" position="float" orientation="portrait"><object-id xmlns:xlink="http://www.w3.org/1999/xlink" content-type="doi" xlink:type="simple">10.3897/zookeys.1248.150292.figure7</object-id><object-id xmlns:xlink="http://www.w3.org/1999/xlink" content-type="arpha" xlink:type="simple">3ADCDD43-3123-594D-B41D-631CBCCF5236</object-id><label>Figure 7.</label><caption><p><italic><tp:taxon-name><tp:taxon-name-part taxon-name-part-type="genus" reg="Draposa">Draposa</tp:taxon-name-part><tp:taxon-name-part taxon-name-part-type="species" reg="zhanjiangensis">zhanjiangensis</tp:taxon-name-part></tp:taxon-name></italic> (Yin, Wang, Peng &amp; Xie, 1995) male from Pitas, Sabah, Malaysia. A. Male habitus, dorsal view; B. Left bulb, ventral view; C. Same, retrolateral view; D. Left male palp, ventral view; E. Same, retrolateral view; F. Median apophysis, ventral view; G. Terminal part in obliquely retrolateral.</p></caption><graphic xmlns:xlink="http://www.w3.org/1999/xlink" xlink:href="zookeys-1248-267_article-150292__-g007.jpg" position="float" orientation="portrait" xlink:type="simple" id="oo_1391379.jpg"><uri content-type="original_file" xlink:type="simple">https://binary.pensoft.net/fig/1391379</uri></graphic></fig><fig id="F8" position="float" orientation="portrait"><object-id xmlns:xlink="http://www.w3.org/1999/xlink" content-type="doi" xlink:type="simple">10.3897/zookeys.1248.150292.figure8</object-id><object-id xmlns:xlink="http://www.w3.org/1999/xlink" content-type="arpha" xlink:type="simple">865199E4-51F6-5D49-8A02-8F4C92D99F3D</object-id><label>Figure 8.</label><caption><p><italic><tp:taxon-name><tp:taxon-name-part taxon-name-part-type="genus" reg="Draposa">Draposa</tp:taxon-name-part><tp:taxon-name-part taxon-name-part-type="species" reg="zhanjiangensis">zhanjiangensis</tp:taxon-name-part></tp:taxon-name></italic> (Yin, Wang, Peng &amp; Xie, 1995) female from Pitas, Sabah, Malaysia. A. Female habitus, dorsal view; B. Epigyne, ventral view; C. Same, dorsal view.</p></caption><graphic xmlns:xlink="http://www.w3.org/1999/xlink" xlink:href="zookeys-1248-267_article-150292__-g008.jpg" position="float" orientation="portrait" xlink:type="simple" id="oo_1391380.jpg"><uri content-type="original_file" xlink:type="simple">https://binary.pensoft.net/fig/1391380</uri></graphic></fig><p><bold><italic>Palp</italic></bold> (Figs <xref ref-type="fig" rid="F5">5A, B</xref>, <xref ref-type="fig" rid="F6">6E, F</xref>, <xref ref-type="fig" rid="F7">7B–G</xref>). Tibia yellow-brown, 1.4 times longer than wide. Cymbium yellow-brown, 1.7 times longer than wide. Paleal apophysis triangular (<abbrev xmlns:xlink="http://www.w3.org/1999/xlink" xlink:title="Paleal apophysis" id="ABBRID0EW5AE" xlink:type="simple">PA</abbrev>). Anterior subpaleal process (<abbrev xmlns:xlink="http://www.w3.org/1999/xlink" xlink:title="anterior subpaleal process narrow" id="ABBRID0E15AE" xlink:type="simple">AP</abbrev>) strong and rodlike, with a rounded end. Posterior subpaleal process (<abbrev xmlns:xlink="http://www.w3.org/1999/xlink" xlink:title="posterior subpaleal process" id="ABBRID0E55AE" xlink:type="simple">PP</abbrev>) lamellar, with a notch. Median apophysis (<abbrev xmlns:xlink="http://www.w3.org/1999/xlink" xlink:title="Median apophysis" id="ABBRID0EC6AE" xlink:type="simple">MA</abbrev>) moderately long, with lamellar projection in basal half, subapical protrusion triangular (SAP), tip of median apophysis hook-like. Embolus (E) narrow, evenly tapering to tip.</p></tp:treatment-sec><tp:treatment-sec sec-type="distribution" id="SECID0EG6AE"><title>Distribution.</title><p>China (Guangxi and Guangdong), Malaysia (Sabah) (Fig. <xref ref-type="fig" rid="F10">10</xref>). Records from Malaysia (Tioman Island, Sarawak) and Indonesia (<xref ref-type="bibr" rid="B5">Kronestedt 2010</xref>) are doubtful and require confirmation.</p></tp:treatment-sec><tp:treatment-sec><!--Section generated to contain objects referenced in tp:taxon-treatment.--><fig id="F1" position="float" orientation="portrait"><object-id xmlns:xlink="http://www.w3.org/1999/xlink" content-type="doi" xlink:type="simple">10.3897/zookeys.1248.150292.figure1</object-id><object-id xmlns:xlink="http://www.w3.org/1999/xlink" content-type="arpha" xlink:type="simple">E42A4007-1730-5518-A618-0A0BD7E09AD9</object-id><label>Figure 1.</label><caption><p>Living <italic><tp:taxon-name><tp:taxon-name-part taxon-name-part-type="genus" reg="Draposa">Draposa</tp:taxon-name-part></tp:taxon-name></italic> spp. A–D. <italic><tp:taxon-name><tp:taxon-name-part taxon-name-part-type="genus" reg="Draposa">D.</tp:taxon-name-part><tp:taxon-name-part taxon-name-part-type="species" reg="aciculifera">aciculifera</tp:taxon-name-part></tp:taxon-name></italic> (Chen, Song &amp; Li, 2001) (A. Male, B–D. Female); E, F. <italic><tp:taxon-name><tp:taxon-name-part taxon-name-part-type="genus" reg="Draposa">D.</tp:taxon-name-part><tp:taxon-name-part taxon-name-part-type="species" reg="zhanjiangensis">zhanjiangensis</tp:taxon-name-part></tp:taxon-name></italic> (Yin, Wang, Peng &amp; Xie, 1995) (female). Photographed by Qian-Le Lu.</p></caption><graphic xmlns:xlink="http://www.w3.org/1999/xlink" xlink:href="zookeys-1248-267_article-150292__-g001.jpg" position="float" orientation="portrait" xlink:type="simple" id="oo_1391373.jpg"><uri content-type="original_file" xlink:type="simple">https://binary.pensoft.net/fig/1391373</uri></graphic></fig><fig id="F10" position="float" orientation="portrait"><object-id xmlns:xlink="http://www.w3.org/1999/xlink" content-type="doi" xlink:type="simple">10.3897/zookeys.1248.150292.figure10</object-id><object-id xmlns:xlink="http://www.w3.org/1999/xlink" content-type="arpha" xlink:type="simple">09B3A855-0FAC-56AA-87C6-274B56E0078E</object-id><label>Figure 10.</label><caption><p>Distribution records of <italic><tp:taxon-name><tp:taxon-name-part taxon-name-part-type="genus" reg="Draposa">Draposa</tp:taxon-name-part><tp:taxon-name-part taxon-name-part-type="species" reg="aciculifera">aciculifera</tp:taxon-name-part></tp:taxon-name></italic> (Chen, Song &amp; Li, 2001) and <italic><tp:taxon-name><tp:taxon-name-part taxon-name-part-type="genus" reg="Draposa">Draposa</tp:taxon-name-part><tp:taxon-name-part taxon-name-part-type="species" reg="zhanjiangensis">zhanjiangensis</tp:taxon-name-part></tp:taxon-name></italic> (Yin, Wang, Peng &amp; Xie, 1995) and Chinese records of <italic><tp:taxon-name><tp:taxon-name-part taxon-name-part-type="genus" reg="Pardosa">Pardosa</tp:taxon-name-part><tp:taxon-name-part taxon-name-part-type="species" reg="burasantiensis">burasantiensis</tp:taxon-name-part></tp:taxon-name></italic> Tikader &amp; Malhotra, 1976.</p></caption><graphic xmlns:xlink="http://www.w3.org/1999/xlink" xlink:href="zookeys-1248-267_article-150292__-g010.jpg" position="float" orientation="portrait" xlink:type="simple" id="oo_1391382.jpg"><uri content-type="original_file" xlink:type="simple">https://binary.pensoft.net/fig/1391382</uri></graphic></fig></tp:treatment-sec><ref-list><ref id="B10"><mixed-citation xmlns:xlink="http://www.w3.org/1999/xlink" xlink:type="simple"><person-group><name name-style="western"><surname>Yin</surname><given-names>CM</given-names></name><name name-style="western"><surname>Wang</surname><given-names>JF</given-names></name><name name-style="western"><surname>Peng</surname><given-names>XJ</given-names></name><name name-style="western"><surname>Xie</surname><given-names>LP</given-names></name></person-group> (<year>1995</year>) <article-title>Four new species of the genus <italic><tp:taxon-name><tp:taxon-name-part taxon-name-part-type="genus">Pardosa</tp:taxon-name-part></tp:taxon-name></italic> (<tp:taxon-name><tp:taxon-name-part taxon-name-part-type="order">Araneae</tp:taxon-name-part></tp:taxon-name>: <tp:taxon-name><tp:taxon-name-part taxon-name-part-type="family">Lycosidae</tp:taxon-name-part></tp:taxon-name>) from China.</article-title><source>Acta Scientiarum Naturalium Universitatis Normalis Hunanensis</source><volume>18</volume>: <fpage>72</fpage>–<lpage>78</lpage>.</mixed-citation></ref><ref id="B12"><mixed-citation xmlns:xlink="http://www.w3.org/1999/xlink" xlink:type="simple"><person-group><name name-style="western"><surname>Yin</surname><given-names>CM</given-names></name><name name-style="western"><surname>Peng</surname><given-names>XJ</given-names></name><name name-style="western"><surname>Xie</surname><given-names>LP</given-names></name><name name-style="western"><surname>Bao</surname><given-names>YH</given-names></name><name name-style="western"><surname>Wang</surname><given-names>JF</given-names></name></person-group> (<year>1997b</year>) <source>Lycosids in China (<tp:taxon-name><tp:taxon-name-part taxon-name-part-type="class">Arachnida</tp:taxon-name-part></tp:taxon-name>: <tp:taxon-name><tp:taxon-name-part taxon-name-part-type="order">Araneae</tp:taxon-name-part></tp:taxon-name>).</source><publisher-name>Hunan Normal University Press</publisher-name>, <publisher-loc>Changsha City</publisher-loc>, <size units="page">317 pp</size>.</mixed-citation></ref><ref id="B7"><mixed-citation xmlns:xlink="http://www.w3.org/1999/xlink" xlink:type="simple"><person-group><name name-style="western"><surname>Song</surname><given-names>DX</given-names></name><name name-style="western"><surname>Zhu</surname><given-names>MS</given-names></name><name name-style="western"><surname>Chen</surname><given-names>J</given-names></name></person-group> (<year>1999</year>) <source>The Spiders of China.</source><publisher-name>Hebei Science and Technology Publishing House</publisher-name>, <publisher-loc>Shijiazhuang</publisher-loc>, <size units="page">640 pp</size>.</mixed-citation></ref><ref id="B5"><mixed-citation xmlns:xlink="http://www.w3.org/1999/xlink" xlink:type="simple"><person-group><name name-style="western"><surname>Kronestedt</surname><given-names>T</given-names></name></person-group> (<year>2010</year>) <article-title><italic><tp:taxon-name><tp:taxon-name-part taxon-name-part-type="genus">Draposa</tp:taxon-name-part></tp:taxon-name></italic>, a new wolf spider genus from South and Southeast Asia (<tp:taxon-name><tp:taxon-name-part taxon-name-part-type="order">Araneae</tp:taxon-name-part></tp:taxon-name>: <tp:taxon-name><tp:taxon-name-part taxon-name-part-type="family">Lycosidae</tp:taxon-name-part></tp:taxon-name>).</article-title><source>Zootaxa</source><volume>2637</volume>(<issue>1</issue>): <fpage>31</fpage>–<lpage>54</lpage>. <ext-link xlink:href="10.11646/zootaxa.2637.1.2" ext-link-type="doi" xlink:type="simple">https://doi.org/10.11646/zootaxa.2637.1.2</ext-link></mixed-citation></ref></ref-list></tp:taxon-treatment>
