# Supplementary material for: ﻿Review of the wolf-spider genus Draposa Kronestedt, 2010 from China (Araneae, Lycosidae)
Source: Zookeys. 2025 Aug 8;1248:267–79. doi: 10.3897/zookeys.1248.150292 (PMC12357147; doi:10.3897/zookeys.1248.150292)
Supplement: XML Treatment for Pardosa burasantiensis [file zookeys.1248.150292-treatment4.xml]

<!DOCTYPE tp:taxon-treatment
  PUBLIC "-//TaxonX//DTD Taxonomic Treatment Publishing DTD v0 20100105//EN" "tax-treatment-NSO.dtd">
<tp:taxon-treatment xmlns:tp="http://www.plazi.org/taxpub"><tp:treatment-meta><kwd-group><label>Taxon classification</label><kwd>
                <named-content content-type="kingdom">Animalia</named-content>
              </kwd><kwd>
                <named-content content-type="order">Araneae</named-content>
              </kwd><kwd>
                <named-content content-type="family">Lycosidae</named-content>
              </kwd></kwd-group><mixed-citation publication-type="journal"><person-group><name><surname>Zhang</surname><given-names>Zhi-Sheng</given-names></name><name><surname>Liu</surname><given-names>Piao</given-names></name><name><surname>Li</surname><given-names>Shuqiang</given-names></name><name><surname>Wang</surname><given-names>Lu-Yu</given-names></name></person-group><article-title>﻿Review of the wolf-spider genus <italic><tp:taxon-name><tp:taxon-name-part taxon-name-part-type="genus" reg="Draposa">Draposa</tp:taxon-name-part></tp:taxon-name></italic> Kronestedt, 2010 from China (<tp:taxon-name><tp:taxon-name-part taxon-name-part-type="order">Araneae</tp:taxon-name-part></tp:taxon-name>, <tp:taxon-name><tp:taxon-name-part taxon-name-part-type="family">Lycosidae</tp:taxon-name-part></tp:taxon-name>)</article-title><source>Zookeys</source><day>08</day><month>08</month><year>2025</year><volume>1248</volume><fpage>267</fpage><lpage>279</lpage><pub-id pub-id-type="doi">10.3897/zookeys.1248.150292</pub-id></mixed-citation></tp:treatment-meta><tp:nomenclature><label>﻿</label><tp:taxon-name>
              <object-id xmlns:xlink="http://www.w3.org/1999/xlink" content-type="arpha" xlink:type="simple">711957A2-D0AE-53F7-82F1-F0B8BF8518C1</object-id>
              <tp:taxon-name-part taxon-name-part-type="genus" reg="Pardosa">Pardosa</tp:taxon-name-part>
              <tp:taxon-name-part taxon-name-part-type="species" reg="burasantiensis">burasantiensis</tp:taxon-name-part>
            </tp:taxon-name><tp:taxon-authority>Tikader &amp; Malhotra, 1976 sensu Yin et al. (1997b)</tp:taxon-authority><xref ref-type="fig" rid="F9">Figs 9</xref><xref ref-type="fig" rid="F10">, 10</xref><tp:nomenclature-citation-list><tp:nomenclature-citation><tp:taxon-name>
                  <tp:taxon-name-part taxon-name-part-type="genus" reg="Pardosa">Pardosa</tp:taxon-name-part>
                  <tp:taxon-name-part taxon-name-part-type="species" reg="burasantiensis">burasantiensis</tp:taxon-name-part>
                </tp:taxon-name><comment>Tikader &amp; Malhotra, 1976: 130, figs 10–12 (♂♀); <xref ref-type="bibr" rid="B12">Yin et al. 1997b</xref>: 239, fig. 112a–g (♂♀, misidentified per <xref ref-type="bibr" rid="B5">Kronestedt 2010</xref>: 34); <xref ref-type="bibr" rid="B7">Song et al 1999</xref>: 330, figs 194C (♀, misidentified per <xref ref-type="bibr" rid="B5">Kronestedt 2010</xref>: 34); Yin et al. 2012: 833, fig. 416a–g (♂♀).</comment></tp:nomenclature-citation><tp:nomenclature-citation><tp:taxon-name>
                  <tp:taxon-name-part taxon-name-part-type="genus" reg="Draposa">Draposa</tp:taxon-name-part>
                  <tp:taxon-name-part taxon-name-part-type="species" reg="burasantiensis">burasantiensis</tp:taxon-name-part>
                </tp:taxon-name><comment>: <xref ref-type="bibr" rid="B4">Dhali et al., 2012</xref>: 1202.</comment></tp:nomenclature-citation><tp:nomenclature-citation><tp:taxon-name>
                  <tp:taxon-name-part taxon-name-part-type="genus" reg="Draposa"/>
                  <tp:taxon-name-part taxon-name-part-type="species" reg="burasantiensis"/>
                </tp:taxon-name><comment>For complete list of references see <xref ref-type="bibr" rid="B9">WSC (2025)</xref>. </comment></tp:nomenclature-citation></tp:nomenclature-citation-list></tp:nomenclature><tp:treatment-sec sec-type="comments" id="SECID0EFDAG"><title>Comments.</title><p>This species was originally described based on a female holotype and male paratypes collected from Dehradun, Uttar Pradesh, India. <xref ref-type="bibr" rid="B5">Kronestedt (2010)</xref> proposed a potential taxonomic reclassification, suggesting that this species might belong to <italic><tp:taxon-name><tp:taxon-name-part taxon-name-part-type="genus" reg="Draposa">Draposa</tp:taxon-name-part></tp:taxon-name></italic>, based on the presence of a subpaleal sclerite in the illustrated male specimen. However, it should be noted that the figure of the paratype male is rather schematic. Morphological examination of the female holotype indicates characteristics consistent with the <italic>nebulosa</italic> species group within <italic><tp:taxon-name><tp:taxon-name-part taxon-name-part-type="genus" reg="Pardosa">Pardosa</tp:taxon-name-part></tp:taxon-name></italic> C.L. Koch, 1847. <xref ref-type="bibr" rid="B4">Dhali et al. (2012)</xref> transferred two <italic><tp:taxon-name><tp:taxon-name-part taxon-name-part-type="genus" reg="Pardosa">Pardosa</tp:taxon-name-part></tp:taxon-name></italic> species (<italic><tp:taxon-name><tp:taxon-name-part taxon-name-part-type="genus" reg="Pardosa">P.</tp:taxon-name-part><tp:taxon-name-part taxon-name-part-type="species" reg="amkhasensis">amkhasensis</tp:taxon-name-part></tp:taxon-name></italic> Tikader &amp; Malhotra, 1976 and <italic><tp:taxon-name><tp:taxon-name-part taxon-name-part-type="genus" reg="Pardosa">P.</tp:taxon-name-part><tp:taxon-name-part taxon-name-part-type="species" reg="burasantiensis">burasantiensis</tp:taxon-name-part></tp:taxon-name></italic> Tikader &amp; Malhotra, 1976) to <italic><tp:taxon-name><tp:taxon-name-part taxon-name-part-type="genus" reg="Draposa">Draposa</tp:taxon-name-part></tp:taxon-name></italic>, referring to <xref ref-type="bibr" rid="B5">Kronestedt (2010)</xref> as justification. However, their work lacked substantial morphological evidence to support this reclassification, providing neither detailed descriptions nor clear images of diagnostic characteristics. Study of the paratype female of this species by Dr Souvik Sen from the Zoological Survey of India (Kronestedt pers. comm.) reveals that it belongs to <italic><tp:taxon-name><tp:taxon-name-part taxon-name-part-type="genus" reg="Pardosa">Pardosa</tp:taxon-name-part></tp:taxon-name></italic> and male paratype is not conspecific with female. <italic><tp:taxon-name><tp:taxon-name-part taxon-name-part-type="genus" reg="Pardosa">Pardosa</tp:taxon-name-part><tp:taxon-name-part taxon-name-part-type="species" reg="burasantiensis">burasantiensis</tp:taxon-name-part></tp:taxon-name></italic> was first reported from China by <xref ref-type="bibr" rid="B12">Yin et al. (1997b)</xref> and figures provided in their publication refer to <italic><tp:taxon-name><tp:taxon-name-part taxon-name-part-type="genus" reg="Pardosa">Pardosa</tp:taxon-name-part></tp:taxon-name></italic> and most likely not conspecific with the holotype of <italic><tp:taxon-name><tp:taxon-name-part taxon-name-part-type="genus" reg="Pardosa">P.</tp:taxon-name-part><tp:taxon-name-part taxon-name-part-type="species" reg="burasantiensis">burasantiensis</tp:taxon-name-part></tp:taxon-name></italic>. Therefore, species reported from China does not belong to <italic><tp:taxon-name><tp:taxon-name-part taxon-name-part-type="genus" reg="Draposa">Draposa</tp:taxon-name-part></tp:taxon-name></italic>. In addition, we hereby reinstate the original taxonomic classification for <italic><tp:taxon-name><tp:taxon-name-part taxon-name-part-type="genus" reg="Pardosa">P.</tp:taxon-name-part><tp:taxon-name-part taxon-name-part-type="species" reg="burasantiensis">burasantiensis</tp:taxon-name-part></tp:taxon-name></italic> Tikader &amp; Malhotra, 1976.</p><fig id="F9" position="float" orientation="portrait"><object-id xmlns:xlink="http://www.w3.org/1999/xlink" content-type="doi" xlink:type="simple">10.3897/zookeys.1248.150292.figure9</object-id><object-id xmlns:xlink="http://www.w3.org/1999/xlink" content-type="arpha" xlink:type="simple">B58D75F1-51AC-52BC-B90B-5E32DC7ECA09</object-id><label>Figure 9.</label><caption><p><italic><tp:taxon-name><tp:taxon-name-part taxon-name-part-type="genus" reg="Pardosa">Pardosa</tp:taxon-name-part><tp:taxon-name-part taxon-name-part-type="species" reg="burasantiensis">burasantiensis</tp:taxon-name-part></tp:taxon-name></italic> sensu <xref ref-type="bibr" rid="B12">Yin et al. (1997b)</xref> from Puer City, Yunnan, China. A. Male habitus, dorsal view; B. Female habitus, dorsal view; C. Left male palp, bulb, ventral view; D. Same, retrolateral view; E. Left male palp, ventral view; F. Same, retrolateral view; G. Terminal part in obliquely retrolateral; H. Epigyne, ventral view; I. Same, dorsal view.</p></caption><graphic xmlns:xlink="http://www.w3.org/1999/xlink" xlink:href="zookeys-1248-267_article-150292__-g009.jpg" position="float" orientation="portrait" xlink:type="simple" id="oo_1391381.jpg"><uri content-type="original_file" xlink:type="simple">https://binary.pensoft.net/fig/1391381</uri></graphic></fig><fig id="F10" position="float" orientation="portrait"><object-id xmlns:xlink="http://www.w3.org/1999/xlink" content-type="doi" xlink:type="simple">10.3897/zookeys.1248.150292.figure10</object-id><object-id xmlns:xlink="http://www.w3.org/1999/xlink" content-type="arpha" xlink:type="simple">09B3A855-0FAC-56AA-87C6-274B56E0078E</object-id><label>Figure 10.</label><caption><p>Distribution records of <italic><tp:taxon-name><tp:taxon-name-part taxon-name-part-type="genus" reg="Draposa">Draposa</tp:taxon-name-part><tp:taxon-name-part taxon-name-part-type="species" reg="aciculifera">aciculifera</tp:taxon-name-part></tp:taxon-name></italic> (Chen, Song &amp; Li, 2001) and <italic><tp:taxon-name><tp:taxon-name-part taxon-name-part-type="genus" reg="Draposa">Draposa</tp:taxon-name-part><tp:taxon-name-part taxon-name-part-type="species" reg="zhanjiangensis">zhanjiangensis</tp:taxon-name-part></tp:taxon-name></italic> (Yin, Wang, Peng &amp; Xie, 1995) and Chinese records of <italic><tp:taxon-name><tp:taxon-name-part taxon-name-part-type="genus" reg="Pardosa">Pardosa</tp:taxon-name-part><tp:taxon-name-part taxon-name-part-type="species" reg="burasantiensis">burasantiensis</tp:taxon-name-part></tp:taxon-name></italic> Tikader &amp; Malhotra, 1976.</p></caption><graphic xmlns:xlink="http://www.w3.org/1999/xlink" xlink:href="zookeys-1248-267_article-150292__-g010.jpg" position="float" orientation="portrait" xlink:type="simple" id="oo_1391382.jpg"><uri content-type="original_file" xlink:type="simple">https://binary.pensoft.net/fig/1391382</uri></graphic></fig></tp:treatment-sec><ref-list><ref id="B12"><mixed-citation xmlns:xlink="http://www.w3.org/1999/xlink" xlink:type="simple"><person-group><name name-style="western"><surname>Yin</surname><given-names>CM</given-names></name><name name-style="western"><surname>Peng</surname><given-names>XJ</given-names></name><name name-style="western"><surname>Xie</surname><given-names>LP</given-names></name><name name-style="western"><surname>Bao</surname><given-names>YH</given-names></name><name name-style="western"><surname>Wang</surname><given-names>JF</given-names></name></person-group> (<year>1997b</year>) <source>Lycosids in China (<tp:taxon-name><tp:taxon-name-part taxon-name-part-type="class">Arachnida</tp:taxon-name-part></tp:taxon-name>: <tp:taxon-name><tp:taxon-name-part taxon-name-part-type="order">Araneae</tp:taxon-name-part></tp:taxon-name>).</source><publisher-name>Hunan Normal University Press</publisher-name>, <publisher-loc>Changsha City</publisher-loc>, <size units="page">317 pp</size>.</mixed-citation></ref><ref id="B5"><mixed-citation xmlns:xlink="http://www.w3.org/1999/xlink" xlink:type="simple"><person-group><name name-style="western"><surname>Kronestedt</surname><given-names>T</given-names></name></person-group> (<year>2010</year>) <article-title><italic><tp:taxon-name><tp:taxon-name-part taxon-name-part-type="genus">Draposa</tp:taxon-name-part></tp:taxon-name></italic>, a new wolf spider genus from South and Southeast Asia (<tp:taxon-name><tp:taxon-name-part taxon-name-part-type="order">Araneae</tp:taxon-name-part></tp:taxon-name>: <tp:taxon-name><tp:taxon-name-part taxon-name-part-type="family">Lycosidae</tp:taxon-name-part></tp:taxon-name>).</article-title><source>Zootaxa</source><volume>2637</volume>(<issue>1</issue>): <fpage>31</fpage>–<lpage>54</lpage>. <ext-link xlink:href="10.11646/zootaxa.2637.1.2" ext-link-type="doi" xlink:type="simple">https://doi.org/10.11646/zootaxa.2637.1.2</ext-link></mixed-citation></ref><ref id="B7"><mixed-citation xmlns:xlink="http://www.w3.org/1999/xlink" xlink:type="simple"><person-group><name name-style="western"><surname>Song</surname><given-names>DX</given-names></name><name name-style="western"><surname>Zhu</surname><given-names>MS</given-names></name><name name-style="western"><surname>Chen</surname><given-names>J</given-names></name></person-group> (<year>1999</year>) <source>The Spiders of China.</source><publisher-name>Hebei Science and Technology Publishing House</publisher-name>, <publisher-loc>Shijiazhuang</publisher-loc>, <size units="page">640 pp</size>.</mixed-citation></ref><ref id="B4"><mixed-citation xmlns:xlink="http://www.w3.org/1999/xlink" xlink:type="simple"><person-group><name name-style="western"><surname>Dhali</surname><given-names>DC</given-names></name><name name-style="western"><surname>Roy</surname><given-names>TK</given-names></name><name name-style="western"><surname>Sen</surname><given-names>S</given-names></name><name name-style="western"><surname>Saha</surname><given-names>S</given-names></name><name name-style="western"><surname>Raychaudhuri</surname><given-names>D</given-names></name></person-group> (<year>2012</year>) <article-title>Wolf spiders (<tp:taxon-name><tp:taxon-name-part taxon-name-part-type="order">Araneae</tp:taxon-name-part></tp:taxon-name>: <tp:taxon-name><tp:taxon-name-part taxon-name-part-type="family">Lycosidae</tp:taxon-name-part></tp:taxon-name>) of the reserve forests of Dooars, West Bengal, India.</article-title><source>Munis Entomology and Zoology</source><volume>7</volume>(<issue>2</issue>): <fpage>1199</fpage>–<lpage>1213</lpage>.</mixed-citation></ref><ref id="B9"><mixed-citation xmlns:xlink="http://www.w3.org/1999/xlink" xlink:type="simple">WSC (<year>2025</year>) World Spider Catalog. Version 24.5. Natural History Museum Bern. <ext-link xlink:href="10.24436/2" ext-link-type="doi" xlink:type="simple">https://doi.org/10.24436/2</ext-link> [Accessed on 16 July 2025]</mixed-citation></ref></ref-list></tp:taxon-treatment>
